# Supplementary material for: Profiling of Flavonoid and Antioxidant Activity of Fruit Tissues from 27 Chinese Local Citrus Cultivars
Source: Plants (Basel). 2020 Feb 5;9(2):196. doi: 10.3390/plants9020196 (PMC7076682; doi:10.3390/plants9020196)
Supplement: Supplementary file 1 [file plants-09-00196-s001.zip]

Archive with 2 entries (2 files):
- Supplementary material 1.doc
- Supplementary material 2.doc
